# Supplementary material for: Identification of Angiogenic Cargoes in Human Fibroblasts-Derived Extracellular Vesicles and Induction of Wound Healing
Source: Pharmaceuticals (Basel). 2022 Jun 2;15(6):702. doi: 10.3390/ph15060702 (PMC9230817; doi:10.3390/ph15060702)
Supplement: Supplementary file 1 [file pharmaceuticals-15-00702-s001.zip]

Archive with 1 entries (1 files):
- pharmaceuticals-1726026-supplementary.pdf
